# Supplementary material for: A comprehensive collection of annotations to interpret sequence variation in human mitochondrial transfer RNAs
Source: BMC Bioinformatics. 2016 Nov 8;17(Suppl 12):73–82. doi: 10.1186/s12859-016-1193-4 (PMC5123245; doi:10.1186/s12859-016-1193-4)
Supplement: Additional file 1: — Variant annotation by 7 different tools. All the annotations provided by MToolBox, ANNOVAR, SnpEff, dbNSFP, MitImpact 2.0, MitoBamAnnotator and mit-o-matic are shown. Three variants were considered (m.879T>C, m.3436G>C, m.4450G>A), one for an rRNA gene (MT-RNR1), one for a tRNA gene (MT-TM) and one for a protein coding gene (MT-ND1). ANNOVAR and SnpEff tools use dbNSFP databases. Generally, all the tools provided an accurate annotation for the missense variant, although we were not able to obtain any information by mit-o-matic web-based software. MToolBox provided the most complete annotation for non protein coding regions. (XLSX 44 kb) [file 12859_2016_1193_MOESM1_ESM.xlsx]

## Sheet: AdditionalFile1
Additional File 1: Variant annotation by 7 different tools
		Mutation
		m.879T>C	m.3436G>C	m.4450G>A
MToolBox	HF	.	.	.
	CI_lower;CI_upper	.	.	.
	RSRS	yes	yes	yes
	MHCS	yes	yes	yes
	rCRS	yes	yes	yes
	Haplogroup	.	.	.
	Other Haplogroups	.	.	.
	Locus	MT-RNR1	MT-ND1	MT-TM
	Nt Variability	0	0	0
	Codon Position	.	1	.
	Aa Change	.	G44R	.
	Aa variability	.	0	.
	tRNA Annotation	.	.	53;II;TS;G;N
	Disease Score	.	0.908	.
	RNA predictions	0.8	.	0.65
	MutPred Pred	.	high pathogenicity	.
	MutPred Prob	.	0.934	.
	PolyPhen-2 HumDiv Pred	.	probably damaging	.
	PolyPhen-2 HumDiv Prob	.	1	.
	PolyPhen-2 HumVar Pred	.	probably damaging	.
	PolyPhen-2 HumVar Prob	.	1	.
	PANTHER Pred	.	Disease	.
	PANTHER Prob	.	0.544	.
	PhD-SNP Pred	.	Disease	.
	PhD-SNP Prob	.	0.798	.
	SNPs&GO Pred	.	Disease	.
	SNPs&GO Prob	.	0.851	.
	Mitomap Associated Disease(s)	.	.	Myopathy
	Mitomap Homoplasmy	.	.	N
	Mitomap Heteroplasmy	.	.	Y
	Somatic Mutations	colonic crypts	.	.
	SM Homoplasmy	N	.	.
	SM Heteroplasmy	Y	.	.
	ClinVar	.	.	.
	OMIM	.	.	.
	dbSNP	.	.	.
	Mamit-tRNA	.	.	http://mamit-trna.u-strasbg.fr/mutations.asp?idAA=19
	PhastCons20Way	0.184661	0	0.889764
	PhyloP20Way	0.778827	0.873961	0.797921
	AC/AN 1000 Genomes	.	.	.
	1000 Genomes Homoplasmy	.	.	.
	1000 Genomes Heteroplasmy	.	.	.
ANNOVAR	1000 Genomes Project (2014 Oct)	.	.	.
	dbSNP	.	.	.
	LJB (dbNSFP)	.	see dbNSFP results	.
	ESP	.	.	.
	ExAC	.	.	.
	GERP++	.	.	.
	CG frequency	.	.	.
	Pop freq max	.	.	.
	Pop freq all	.	.	.
	ClinVar	.	.	.
	COSMIC	.	.	.
	NC160	.	.	.
SnpEff	Annotation	non_coding_exon_variant	missense_variant	non_coding_exon_variant
	Annotation_Impact	MODIFIER	MODERATE	MODIFIER
	Gene_Name	MT-RNR1	MT-ND1	MT-TM
	Gene_ID	ENSG00000211459	ENSG00000198888	ENSG00000210112
	Feature_Type	transcript	transcript	transcript
	Feature_ID	ENST00000389680	ENST00000361390	ENST00000387377
	Transcript_BioType	Mt_rRNA	protein_coding	Mt_tRNA
	Rank	1/1	1/1	1/1
	HGVS.c	n.232T>C	c.130G>C	n.49G>A
	HGVS.p	.	p.Gly44Arg	.
	cDNA.pos/cDNA.length	.	130/956	.
	CDS.pos/CDS.length	.	130/956	.
	AA.pos/AA.length	.	44/317	.
	Distance	.	.	.
	ERRORS/WARNINGS/INFO	.	WARNING_TRANSCRIPT_MULTIPLE_STOP_CODONS	.
dbNSFP	aaref	.	G	.
	aaalt	.	R	.
	rs_dbSNP142	.	.	.
	hg19_chr	.	M	.
	hg19_pos(1-based)	.	3437	.
	hg18_chr	.	M	.
	hg18_pos(1-based)	.	3437	.
	genename	.	MT-ND1	.
	cds_strand	.	+	.
	refcodon	.	GGG	.
	codonpos	.	1	.
	codon_degeneracy	.	0	.
	Ancestral_allele	.	G	.
	AltaiNeandertal	.	G/G	.
	Denisova	.	G/G	.
	Ensembl_geneid	.	ENSG00000198888	.
	Ensembl_transcriptid	.	ENST00000361390	.
	Ensembl_proteinid	.	ENSP00000354687	.
	aapos	.	44	.
	SIFT_score	.	.	.
	SIFT_converted_rankscore	.	.	.
	SIFT_pred	.	.	.
	Uniprot_acc_Polyphen2	.	.	.
	Uniprot_id_Polyphen2	.	.	.
	Uniprot_aapos_Polyphen2	.	.	.
	Polyphen2_HDIV_score	.	.	.
	Polyphen2_HDIV_rankscore	.	.	.
	Polyphen2_HDIV_pred	.	.	.
	Polyphen2_HVAR_score	.	.	.
	Polyphen2_HVAR_rankscore	.	.	.
	Polyphen2_HVAR_pred	.	.	.
	LRT_score	.	.	.
	LRT_converted_rankscore	.	.	.
	LRT_pred	.	.	.
	LRT_Omega	.	.	.
	MutationTaster_score	.	0.998013	.
	MutationTaster_converted_rankscore	.	0.2237	.
	MutationTaster_pred	.	N	.
	MutationTaster_model	.	complex_aae	.
	MutationTaster_AAE	.	G44A	.
	Uniprot_id_MutationAssessor	.	.	.
	Uniprot_variant_MutationAssessor	.	.	.
	MutationAssessor_score	.	.	.
	MutationAssessor_rankscore	.	.	.
	MutationAssessor_pred	.	.	.
	FATHMM_score	.	1.09	.
	FATHMM_converted_rankscore	.	0.39222	.
	FATHMM_pred	.	T	.
	PROVEAN_score	.	-7.23	.
	PROVEAN_converted_rankscore	.	0.94287	.
	PROVEAN_pred	.	D	.
	Transcript_id_VEST3	.	.	.
	Transcript_var_VEST3	.	.	.
	VEST3_score	.	.	.
	VEST3_rankscore	.	.	.
	CADD_raw	.	.	.
	CADD_raw_rankscore	.	.	.
	CADD_phred	.	.	.
	MetaSVM_score	.	.	.
	MetaSVM_rankscore	.	.	.
	MetaSVM_pred	.	.	.
	MetaLR_score	.	.	.
	MetaLR_rankscore	.	.	.
	MetaLR_pred	.	.	.
	Reliability_index	.	.	.
	GERP++_NR	.	4.53	.
	GERP++_RS	.	4.53	.
	GERP++_RS_rankscore	.	0.54763	.
	phyloP7way_vertebrate	.	0.917	.
	phyloP7way_vertebrate_rankscore	.	0.60462	.
	phastCons7way_vertebrate	.	0.007	.
	phastCons7way_vertebrate_rankscore	.	0.07274	.
	SiPhy_29way_pi	.	.	.
	SiPhy_29way_logOdds	.	.	.
	SiPhy_29way_logOdds_rankscore	.	.	.
	1000Gp3_AC	.	.	.
	1000Gp3_AF	.	.	.
	1000Gp3_AFR_AC	.	.	.
	1000Gp3_AFR_AF	.	.	.
	1000Gp3_EUR_AC	.	.	.
	1000Gp3_EUR_AF	.	.	.
	1000Gp3_AMR_AC	.	.	.
	1000Gp3_AMR_AF	.	.	.
	1000Gp3_EAS_AC	.	.	.
	1000Gp3_EAS_AF	.	.	.
	1000Gp3_SAS_AC	.	.	.
	1000Gp3_SAS_AF	.	.	.
	TWINSUK_AC	.	.	.
	TWINSUK_AF	.	.	.
	ALSPAC_AC	.	.	.
	ALSPAC_AF	.	.	.
	ESP6500_AA_AC	.	.	.
	ESP6500_AA_AF	.	.	.
	ESP6500_EA_AC	.	.	.
	ESP6500_EA_AF	.	.	.
	ExAC_AC	.	.	.
	ExAC_AF	.	.	.
	ExAC_Adj_AC	.	.	.
	ExAC_Adj_AF	.	.	.
	ExAC_AFR_AC	.	.	.
	ExAC_AFR_AF	.	.	.
	ExAC_AMR_AC	.	.	.
	ExAC_AMR_AF	.	.	.
	ExAC_EAS_AC	.	.	.
	ExAC_EAS_AF	.	.	.
	ExAC_FIN_AC	.	.	.
	ExAC_FIN_AF	.	.	.
	ExAC_NFE_AC	.	.	.
	ExAC_NFE_AF	.	.	.
	ExAC_SAS_AC	.	.	.
	ExAC_SAS_AF	.	.	.
	clinvar_rs	.	.	.
	clinvar_clnsig	.	.	.
	clinvar_trait	.	.	.
	Interpro_domain	.	NADH:ubiquinone oxidoreductase, subunit 1, conserved site	.
	Gene_old_names	.	MTND1	.
	Gene_other_names	.	ND1;NAD1	.
	Uniprot_acc	.	P03886	.
	Uniprot_id	.	NU1M_HUMAN	.
	Entrez_gene_id	.	4535	.
	CCDS_id	.	.	.
	Refseq_id	.	YP_003024026	.
	ucsc_id	.	.	.
	MIM_id	.	516000	.
	Gene_full_name	.	mitochondrially encoded NADH dehydrogenase 1	.
	Pathway(Uniprot)	.	.	.
	Pathway(BioCarta)_short	.	.	.
	Pathway(BioCarta)_full	.	.	.
	Pathway(ConsensusPathDB)	.	Oxidative phosphorylation - Homo sapiens (human);Parkinson,s disease - Homo sapiens (human);Electron Transport Chain;Oxidative phosphorylation;Respiratory electron transport;Respiratory electron transport, ATP synthesis by chemiosmotic coupling, and heat production by uncoupling proteins.;The citric acid (TCA) cycle and respiratory electron transport;Metabolism	.
	Pathway(KEGG)_id	.	hsa00130;hsa00190	.
	Pathway(KEGG)_full	.	Ubiquinone biosynthesis;Oxidative phosphorylation	.
	Function_description	.	FUNCTION: Core subunit of the mitochondrial membrane respiratory chain NADH dehydrogenase (Complex I) that is believed to belong to the minimal assembly required for catalysis. Complex I functions in the transfer of electrons from NADH to the respiratory chain. The immediate electron acceptor for the enzyme is believed to be ubiquinone (By similarity). {ECO:0000250}.;	.
	Disease_description	.	DISEASE: Leber hereditary optic neuropathy (LHON) [MIM:535000]: A maternally inherited disease resulting in acute or subacute loss of central vision, due to optic nerve dysfunction. Cardiac conduction defects and neurological defects have also been described in some patients. LHON results from primary mitochondrial DNA mutations affecting the respiratory chain complexes. {ECO:0000269|PubMed:14178…	.
	MIM_phenotype_id	.	502500;535000;540000;	.
	MIM_disease	.	[MIM:535000]Leber hereditary optic neuropathy;[MIM:540000]Mitochondrial encephalomyopathy with lactic acidosis and stroke-like episodes syndrome;[MIM:502500]Alzheimer disease mitochondrial;	.
	Trait_association(GWAS)	.	.	.
	GO_biological_process	.	respiratory electron transport chain;cellular metabolic process;small molecule metabolic process;mitochondrial electron transport, NADH to ubiquinone	.
	GO_cellular_component	.	integral component of membrane;mitochondrial inner membrane;mitochondrial membrane;mitochondrial respiratory chain complex I	.
	GO_molecular_function	.	protein binding;NADH dehydrogenase (ubiquinone) activity	.
	Tissue_specificity(Uniprot)	.	.	.
	Expression(egenetics)	.	lymphoreticular;smooth muscle;ovary;colon;skin;bone marrow;uterus;subthalamic nucleus;prostate;frontal lobe;cerebral cortex;larynx;thyroid;pituitary gland;testis;dura mater;brain;unclassifiable (Anatomical System);meninges;lymph node;heart;tongue;islets of Langerhans;hypothalamus;blood;lens;skeletal muscle;breast;pia mater;lung;hypopharynx;liver;head and neck;cervix;mammary gland;stomach;	.
	Expression(GNF/Atlas)	.	.	.
	Interactions(IntAct)	.	5	.
	Interactions(BioGRID)	.	12	.
	Interactions(ConsensusPathDB)	.	147	.
	P(HI)	.	0.17585	.
	P(rec)	.	.	.
	Known_rec_info	.	.	.
	RVIS	.	.	.
	RVIS_percentile	.	.	.
	Essential_gene	.	.	.
	MGI_mouse_gene	.	mt-Nd1	.
	MGI_mouse_phenotype	.	.	.
	ZFIN_zebrafish_gene	.	.	.
	ZFIN_zebrafish_structure	.	.	.
	ZFIN_zebrafish_phenotype_quality	.	.	.
	ZFIN_zebrafish_phenotype_tag	.	.	.
MitImpact 2	Prediction	.	3436 (G/C)	.
	EFIN HumDiv Score	.	0.058	.
	Examined samples	.	NA	.
	SIFT prediction	.	neutral	.
	MutAss pred transf	.	high_impact	.
	Uniprot ID	.	P03886	.
	Prob N	.	0.16698	.
	MutAss score transf	.	3.117	.
	CADD Phred score	.	12.18	.
	EFIN HumDiv Prediction	.	damaging	.
	US	.	13	.
	NCBI Protein ID	.	YP_003024026.1	.
	COVEC WMV	.	2	.
	PhyloP 100V	.	-5.29512	.
	OXPHOS Complex	.	I	.
	EFIN Swiss Prot Score	.	0.712	.
	PhastCons 46V	.	0	.
	Condel pred	.	neutral	.
	Gene symbol	.	MT-ND1	.
	PolyPhen2 score	.	1	.
	FatHmm prediction	.	neutral	.
	PROVEAN prediction	.	deleterious	.
	SIFT score	.	0.35	.
	Ensembl Protein ID	.	ENSP00000354687	.
	Codon sub	.	Ggg/Cgg	.
	EFIN Swiss Prot Prediction	.	neutral	.
	Mean MI score	.	10.5364	.
	Gene pos	.	130	.
	COSMIC ID	.	NA	.
	SiteVar	.	0.00362	.
	Condel score	.	0.175	.
	COVEC WMV prediction	.	Deleterious	.
	Perc coevo Sites	.	58.81	.
	CADD prediction	.	deleterious	.
	Carol score	.	1	.
	Presence in TD	.	NA	.
	Carol prediction	.	deleterious	.
	Class predicted	.	P	.
	PolyPhen2 pred transf	.	low_impact	.
	Tumor site	.	NA	.
	NCBI Gene ID	.	4535	.
	PolyPhen2 prediction	.	probably_damaging	.
	DbSNP ID	.	-	.
	Status	.	NA	.
	SIFT pred transf	.	medium_impact	.
	Mutation frequency	.	NA	.
	PROVEAN score	.	-7.23	.
	MutAss score	.	4.93	.
	Ensembl Gene ID	.	ENSG00000198888	.
	AA sub	.	G/R	.
	Genomic position	.	3436	.
	Associated disease	.	NA	.
	FatHmm score	.	1.09	.
	AA pos	.	44	.
	PhyloP 46V	.	-2.25821	.
	Uniprot Name	.	NU1M_HUMAN	.
	PhastCons 100V	.	0	.
	CADD score	.	1.86178	.
	NT sub	.	G/C	.
	Prob P	.	0.833021	.
	MutAss prediction	.	high	.
	SIFT score transf	.	0.124	.
	PolyPhen2 score transf	.	-3.566	.
MitoBamAnnotator	pos	879	3436	4450
	ref	T	G	G
	from	T	G	G
	to	C	C	A
	gene	MT-RNR1	MT-ND1	MT-TM
	coding for	rRNA	coding	tRNA
	coding region	0	1	0
	is mutated	1	1	1
	triplet position	NA	n	NA
	mutation type	NA	NA	NA
	has_overlap	0	0	0
	CI	NA	9	NA
mit-o-matic	Variant	.	.	4450
	Heteroplasmy %	.	.	-
	Ref allele	.	.	G
	Alt allele	.	.	A
	AA position	.	.	.
	AA change	.	.	.
	Gene	.	.	MT-TM
	Disease	.	.	Myopathy
	Syn/Non-syn	.	.	.
	Pop freq	.	.	.
	Homoplasmy	.	.	.
	Heteroplasmy	.	.	.
	SIFT prediction	.	.	.
